# Supplementary material for: Comparative Mitogenomics of Channa pyrophthalmus Unveils Orogeny-Driven Speciation and Lineage-Specific Adaptive Evolution in Snakeheads
Source: Animals (Basel). 2026 Feb 2;16(3):467. doi: 10.3390/ani16030467 (PMC12896699; doi:10.3390/ani16030467)
Supplement: Supplementary file 1 [file animals-16-00467-s001.zip]

Archive with 7 entries (7 files):
- Figure S1 Molecular authentication of the studied specimen using mitochondrial COX1 sequences.pdf
- Figure S2 Relative Synonymous Codon Usage and amino acid composition of the Channa pyrophthalmus mitochondrial genome.pdf
- Figure S3 Putative secondary structures of the 22 transfer RNAs (tRNAs) in the Channa pyrophthalmus mitochondrial genome.pdf
- Figure S4 Substitution saturation analysis of the concatenated dataset of 13 mitochondrial protein-coding genes.pdf
- Figure S5 Phylogenetic tree of the genus Channa based on 13 mitochondrial protein-coding genes.pdf
- Table S1 List of mitochondrial genomes of Channa species used for comparative and phylogenetic analyses.pdf
- Table S2. Results of the adaptive Branch-Site Random Effects Likelihood (aBSREL) analysis testing for episodic positive selection on mitochondrial protein-coding genes.pdf
